# Supplementary material for: 4-Nitro­benzyl 2-chloro­acetate
Source: Acta Crystallogr Sect E Struct Rep Online. 2009 May 29;65(Pt 6):o1423. doi: 10.1107/S1600536809019278 (PMC2969788; doi:10.1107/S1600536809019278)
Supplement: Supplementary file 2 [file e-65-o1423-Isup2.hkl]

# 
# h,k,l, Fc-squared, Fo-squared, sigma(Fo-squared) and status flag 
# 
data_I
_shelx_title ' Z in C2/c' 
_shelx_refln_list_code          4 
_shelx_F_calc_maximum      366.68 
_exptl_crystal_F_000       944.00 
_reflns_d_resolution_high  0.8321 
 
loop_ 
 _symmetry_equiv_pos_as_xyz 
 'x, y, z' 
 '-x, y, -z+1/2' 
 'x+1/2, y+1/2, z' 
 '-x+1/2, y+1/2, -z+1/2' 
 '-x, -y, -z' 
 'x, -y, z-1/2' 
 '-x+1/2, -y+1/2, -z' 
 'x+1/2, -y+1/2, z-1/2' 
 
_cell_length_a    13.6360 
_cell_length_b     8.1570 
_cell_length_c    18.8779 
_cell_angle_alpha  90.000 
_cell_angle_beta  108.302 
_cell_angle_gamma  90.000 
 
_shelx_F_squared_multiplier     1.000 
 
loop_ 
 _refln_index_h 
 _refln_index_k 
 _refln_index_l 
 _refln_F_squared_calc 
 _refln_F_squared_meas 
 _refln_F_squared_sigma 
 _refln_observed_status 
   2   0   0     7541.88     6893.42     98.63 o 
   4   0   0   134453.52   106555.00   1668.11 o 
   6   0   0     4825.55     4807.18    144.57 o 
   8   0   0      565.94      589.46     60.74 o 
  10   0   0      357.76      502.47     54.60 o 
  12   0   0       88.30      150.02     45.93 o 
  14   0   0      583.98      917.42     95.30 o 
   1   1   0      393.24      332.67      9.39 o 
   3   1   0     1738.33     1659.25     51.87 o 
   5   1   0       99.88       92.11     20.07 o 
   7   1   0     2319.52     2979.47     86.19 o 
   9   1   0       69.86       39.82     26.38 o 
  11   1   0      170.99      260.41     42.34 o 
  13   1   0       47.99       24.24     42.42 o 
  15   1   0        0.41        0.00     47.81 o 
   0   2   0      784.04      870.07     27.10 o 
   2   2   0      974.61      910.62     11.10 o 
   4   2   0     5353.73     6438.09     95.56 o 
   6   2   0       82.87       96.47     19.81 o 
   8   2   0     4390.60     4663.41    111.17 o 
  10   2   0     1323.72     1287.29     69.01 o 
  12   2   0       15.63       29.03     25.46 o 
  14   2   0       99.64      125.01     37.00 o 
   1   3   0        0.20        6.55      9.23 o 
   3   3   0     1344.19     1548.90     46.38 o 
   5   3   0        0.94       12.87     12.87 o 
   7   3   0     2196.78     2087.54     69.30 o 
   9   3   0      246.57      201.07     30.07 o 
  11   3   0       87.98       83.22     23.77 o 
  13   3   0       38.74       22.33     20.73 o 
   0   4   0      767.78      742.09     33.47 o 
   2   4   0      203.19      233.58     21.44 o 
   4   4   0      733.29      684.60     37.65 o 
   6   4   0     1654.85     1637.91     60.05 o 
   8   4   0      526.72      440.33     39.94 o 
  10   4   0     1674.84     1617.48     73.47 o 
  12   4   0       37.58       35.82     23.76 o 
  14   4   0      334.55      317.53     44.78 o 
   1   5   0      163.84      198.19     20.62 o 
   3   5   0      595.51      645.76     37.60 o 
   5   5   0        1.08        1.91     12.74 o 
   7   5   0       75.11       83.28     22.08 o 
   9   5   0       53.79       42.02     20.70 o 
  11   5   0       12.65       20.94     24.21 o 
  13   5   0        0.17       29.44     24.31 o 
   0   6   0     4134.19     4232.97     96.07 o 
   2   6   0       19.03       18.08     15.07 o 
   4   6   0     1852.26     1982.50     68.85 o 
   6   6   0      260.17      217.25     29.55 o 
   8   6   0       61.67       54.63     16.79 o 
  10   6   0      249.86      234.02     32.46 o 
  12   6   0        2.20       49.37     19.82 o 
   1   7   0     1023.83      971.40     68.37 o 
   3   7   0      478.04      579.97     47.24 o 
   5   7   0      474.88      510.63     43.37 o 
   7   7   0      146.51      174.92     27.59 o 
   9   7   0        1.07        6.15     19.06 o 
   0   8   0      198.12      209.21     31.35 o 
   2   8   0        0.99        9.17     22.38 o 
   4   8   0       53.79       35.29     23.74 o 
   6   8   0        3.08       15.08     20.73 o 
   8   8   0        0.94        3.14     17.89 o 
   1   9   0       90.79       88.94     31.62 o 
   3   9   0      341.51      408.85     55.68 o 
   5   9   0        1.57       25.79     28.53 o 
 -15   1   1        0.07       27.69     37.79 o 
 -13   1   1       20.27       16.54     32.60 o 
 -11   1   1      297.69      277.53     44.11 o 
  -9   1   1      311.82      293.74     34.87 o 
  -7   1   1      120.08      148.33     20.49 o 
  -5   1   1     1671.38     2001.76     53.85 o 
  -3   1   1    11078.25    13199.46    105.16 o 
  -1   1   1      290.60      344.91     14.76 o 
   1   1   1      933.62     1123.40     25.47 o 
   3   1   1     2504.39     3006.06     56.47 o 
   5   1   1        9.77        1.48     15.23 o 
   7   1   1     1823.03     2072.31     71.10 o 
   9   1   1     1285.40     1404.53     71.45 o 
  11   1   1       26.11       48.22     30.25 o 
  13   1   1      248.58      282.27     53.56 o 
  15   1   1        5.41       24.46     32.42 o 
 -14   2   1      170.73      154.53     46.36 o 
 -12   2   1        0.19       10.88     27.21 o 
 -10   2   1       35.29       73.11     24.22 o 
  -8   2   1      446.91      404.56     36.81 o 
  -6   2   1      545.30      599.23     32.82 o 
  -4   2   1    12040.76    12374.84    121.20 o 
  -2   2   1      101.61       81.16     11.12 o 
   0   2   1    23143.37    23209.86   1006.94 o 
   2   2   1    14565.12    14254.31      8.90 o 
   4   2   1     2507.06     2908.96     64.52 o 
   6   2   1     5265.57     5596.52    104.53 o 
   8   2   1      573.61      537.44     43.84 o 
  10   2   1      617.21      599.33     49.52 o 
  12   2   1       82.22       76.98     25.95 o 
  14   2   1      158.39      163.51     45.73 o 
 -15   3   1       19.04       34.82     37.42 o 
 -13   3   1        0.23       16.93     26.08 o 
 -11   3   1      336.81      387.20     41.08 o 
  -9   3   1       81.49       88.19     23.60 o 
  -7   3   1     2394.30     2609.56     75.83 o 
  -5   3   1      407.73      339.54     26.47 o 
  -3   3   1     1074.12     1180.97     37.67 o 
  -1   3   1     3502.24     3868.84     63.22 o 
   1   3   1      455.78      521.30     25.53 o 
   3   3   1      601.12      849.72     36.02 o 
   5   3   1      415.47      392.01     29.46 o 
   7   3   1     1385.20     1531.61     61.17 o 
   9   3   1       82.12       75.29     23.34 o 
  11   3   1       47.18       54.89     22.26 o 
  13   3   1       31.17       69.00     24.72 o 
 -14   4   1       15.93        9.97     39.92 o 
 -12   4   1       11.68       15.04     25.47 o 
 -10   4   1      290.42      344.40     39.99 o 
  -8   4   1     1159.58     1025.71     56.86 o 
  -6   4   1        4.00        1.63     12.12 o 
  -4   4   1     2276.40     2150.75     57.66 o 
  -2   4   1        3.90        3.50     10.50 o 
   0   4   1      483.85      375.02     17.61 o 
   2   4   1        0.14        5.50     10.32 o 
   4   4   1     2881.47     3263.36     76.18 o 
   6   4   1     1327.11     1486.06     58.47 o 
   8   4   1     1085.92     1031.53     56.84 o 
  10   4   1      996.48      885.84     60.27 o 
  12   4   1        3.54       13.35     23.81 o 
 -13   5   1       63.24      128.36     35.13 o 
 -11   5   1       19.17       10.26     28.49 o 
  -9   5   1       58.57       59.72     21.16 o 
  -7   5   1      158.05      162.49     24.69 o 
  -5   5   1      619.56      591.25     35.50 o 
  -3   5   1       16.66       10.69     10.69 o 
  -1   5   1     1243.14     1242.24     45.33 o 
   1   5   1      661.47      770.91     41.85 o 
   3   5   1      273.29      282.94     26.03 o 
   5   5   1      229.96      286.01     26.82 o 
   7   5   1      120.44       82.56     23.87 o 
   9   5   1       93.76      110.41     26.61 o 
  11   5   1        1.21        0.00     23.44 o 
  13   5   1        3.95        3.89     25.43 o 
 -12   6   1       16.26        8.31     28.88 o 
 -10   6   1       18.24       15.88     26.22 o 
  -8   6   1      402.68      377.54     42.16 o 
  -6   6   1        0.34       25.64     13.66 o 
  -4   6   1      109.52       80.99     20.63 o 
  -2   6   1       72.44       46.67     15.22 o 
   0   6   1      481.99      361.21     28.22 o 
   2   6   1       55.26       38.81     18.04 o 
   4   6   1      136.27      168.20     24.90 o 
   6   6   1      286.80      322.82     35.28 o 
   8   6   1        8.22       18.99     21.29 o 
  10   6   1      409.23      449.15     44.42 o 
  12   6   1        2.69       11.28     21.53 o 
 -11   7   1        0.95       23.82     23.82 o 
  -9   7   1        5.72       27.22     25.35 o 
  -7   7   1      460.32      419.38     40.45 o 
  -5   7   1      172.96      170.10     26.90 o 
  -3   7   1      772.19      610.83     40.28 o 
  -1   7   1     1913.42     1964.53     75.02 o 
   1   7   1      146.99      151.24     29.80 o 
   3   7   1     1508.45     1830.70     75.79 o 
   5   7   1        1.54       10.95     20.87 o 
   7   7   1       76.55      106.97     28.17 o 
   9   7   1        0.19       13.42     23.82 o 
  -8   8   1       16.69        5.96     24.70 o 
  -6   8   1      136.46      109.52     26.50 o 
  -4   8   1      199.78      195.24     25.66 o 
  -2   8   1      226.38      221.69     25.91 o 
   0   8   1      214.08      286.19     26.59 o 
   2   8   1        4.98       35.00     25.70 o 
   4   8   1      168.72      229.63     34.07 o 
   6   8   1      124.14      166.45     36.15 o 
   8   8   1       47.03       26.46     24.69 o 
  -5   9   1        0.46        4.80     15.33 o 
  -3   9   1       35.33        8.88     17.08 o 
  -1   9   1        0.23       23.60     20.52 o 
   1   9   1        3.10       17.00     26.38 o 
   3   9   1        0.66        8.16     39.18 o 
   5   9   1       42.05      111.70     37.10 o 
 -14   0   2      502.49      373.48     49.18 o 
 -12   0   2       69.50       32.56     28.98 o 
 -10   0   2     3957.85     3538.66    103.41 o 
  -8   0   2     7390.45     8522.94    137.73 o 
  -6   0   2    25846.54    28479.47    216.86 o 
  -4   0   2    32829.90    32794.15    804.98 o 
  -2   0   2      770.58      699.22     34.33 o 
   0   0   2      426.70      540.27     27.49 o 
   2   0   2    29659.25    27164.19    617.44 o 
   4   0   2      859.93     1115.02     45.77 o 
   6   0   2      606.18      635.06     57.92 o 
   8   0   2      132.94      129.17     31.24 o 
  10   0   2      171.33      209.49     43.15 o 
  12   0   2       16.10        5.27     32.90 o 
  14   0   2       10.45       21.02     60.99 o 
 -15   1   2        0.06       57.08     30.81 o 
 -13   1   2      113.79       70.19     35.79 o 
 -11   1   2      180.85      232.06     37.06 o 
  -9   1   2        0.09       13.76     20.21 o 
  -7   1   2     2216.12     2340.62     67.87 o 
  -5   1   2       96.27      120.26     16.15 o 
  -3   1   2    14210.27    14848.61    109.20 o 
  -1   1   2     4315.04     4963.41     49.80 o 
   1   1   2    12535.14    12255.31     87.16 o 
   3   1   2     1085.80     1441.31     39.20 o 
   5   1   2        2.99        5.92     12.75 o 
   7   1   2      185.83      285.63     30.85 o 
   9   1   2      828.11     1003.49     62.72 o 
  11   1   2       18.95       25.76     28.73 o 
  13   1   2       96.27       85.89     39.03 o 
 -14   2   2       12.77       32.27     32.27 o 
 -12   2   2        1.65       10.13     19.80 o 
 -10   2   2       15.36       38.86     25.63 o 
  -8   2   2      517.82      452.31     36.90 o 
  -6   2   2      769.73      739.94     37.30 o 
  -4   2   2       11.54       23.82     12.66 o 
  -2   2   2      373.99      448.23     21.53 o 
   0   2   2     2692.31     3589.74     99.07 o 
   2   2   2     6257.88     6684.97     79.32 o 
   4   2   2       74.96      122.38     15.68 o 
   6   2   2      157.84      146.36     23.38 o 
   8   2   2       45.01       22.50     18.82 o 
  10   2   2      730.25      776.65     54.70 o 
  12   2   2        4.61        7.36     26.39 o 
  14   2   2        9.77       14.15     27.37 o 
 -15   3   2       24.22       43.17     43.17 o 
 -13   3   2       66.08       53.05     31.92 o 
 -11   3   2        0.65       24.53     18.81 o 
  -9   3   2       27.49        4.57     19.04 o 
  -7   3   2       34.41       43.92     12.96 o 
  -5   3   2      220.89      253.15     21.20 o 
  -3   3   2      470.43      479.70     24.81 o 
  -1   3   2     1597.58     1646.45     42.70 o 
   1   3   2     4985.24     4074.55     10.62 o 
   3   3   2      126.65       84.20      9.16 o 
   5   3   2      487.53      422.89     36.49 o 
   7   3   2      835.27      857.54     46.90 o 
   9   3   2      290.35      296.71     35.87 o 
  11   3   2        0.62       29.85     29.85 o 
  13   3   2        4.29        0.00     27.12 o 
 -14   4   2        8.18        9.91     39.20 o 
 -12   4   2      105.52       85.04     28.35 o 
 -10   4   2        4.77       22.23     22.99 o 
  -8   4   2      650.23      610.92     41.35 o 
  -6   4   2      104.46       72.90     15.88 o 
  -4   4   2     1440.10     1282.10     46.95 o 
  -2   4   2     1890.57     1941.15     52.78 o 
   0   4   2     6083.61     7022.46    320.38 o 
   2   4   2     2635.16     2267.45     11.89 o 
   4   4   2     5162.57     5690.14    101.66 o 
   6   4   2      126.57      188.32     25.36 o 
   8   4   2      529.13      484.43     40.22 o 
  10   4   2      147.23      139.52     31.96 o 
  12   4   2        0.52        3.65     24.52 o 
 -13   5   2      117.53      206.29     42.57 o 
 -11   5   2       12.24       30.86     24.30 o 
  -9   5   2      158.25      222.04     30.13 o 
  -7   5   2      242.13      250.70     30.67 o 
  -5   5   2      102.87       92.00     20.22 o 
  -3   5   2      780.62      806.60     38.66 o 
  -1   5   2     1117.64     1384.07     51.03 o 
   1   5   2       29.30        0.00     16.29 o 
   3   5   2      198.56      166.33     22.33 o 
   5   5   2        0.66       17.29     17.29 o 
   7   5   2       52.68       98.71     24.50 o 
   9   5   2       61.20       88.82     25.03 o 
  11   5   2       66.02       56.71     30.46 o 
 -12   6   2        1.81       21.64     30.22 o 
 -10   6   2      442.88      407.71     47.13 o 
  -8   6   2       81.44       65.89     26.42 o 
  -6   6   2      230.98      188.77     27.75 o 
  -4   6   2      107.03      127.18     21.11 o 
  -2   6   2      170.84      201.39     23.17 o 
   0   6   2      162.98      135.49     15.57 o 
   2   6   2      445.21      511.97     38.02 o 
   4   6   2      497.61      542.63     41.72 o 
   6   6   2      178.19      178.02     28.87 o 
   8   6   2       56.27       60.88     19.61 o 
  10   6   2        1.79        0.00     25.04 o 
 -11   7   2        6.07       12.56     33.12 o 
  -9   7   2      347.73      354.12     46.71 o 
  -7   7   2       16.75       25.31     24.43 o 
  -5   7   2      315.46      274.94     31.36 o 
  -3   7   2      571.56      508.40     41.08 o 
  -1   7   2      308.41      255.62     37.08 o 
   1   7   2      476.06      528.28     48.88 o 
   3   7   2      178.81      247.60     37.60 o 
   5   7   2        0.05       20.47     20.47 o 
   7   7   2       21.66       19.76     20.76 o 
   9   7   2        5.16       11.13     31.56 o 
  -8   8   2        2.87        0.00     23.52 o 
  -6   8   2      124.75      104.99     26.31 o 
  -4   8   2       12.33        7.23     18.75 o 
  -2   8   2       50.20       57.17     24.55 o 
   0   8   2       61.43       91.65     18.66 o 
   2   8   2        8.61       12.63     25.63 o 
   4   8   2       16.05       24.61     34.62 o 
   6   8   2        0.78        3.86     27.78 o 
   8   8   2       13.04       12.66     32.98 o 
  -5   9   2       65.42       51.52     24.41 o 
  -3   9   2       38.85        8.92     26.19 o 
  -1   9   2       12.96       59.44     26.51 o 
   1   9   2        8.57       29.18     29.18 o 
   3   9   2        0.12        0.95     26.55 o 
   5   9   2       79.84       32.45     45.69 o 
 -15   1   3       24.73       19.36     35.32 o 
 -13   1   3       11.66       18.40     26.93 o 
 -11   1   3      613.37      466.99     48.37 o 
  -9   1   3      655.25      683.13     46.79 o 
  -7   1   3     1713.91     1648.77     56.67 o 
  -5   1   3     1474.11     1578.45     45.86 o 
  -3   1   3    18431.11    19378.71    129.98 o 
  -1   1   3     5051.69     4607.17      7.77 o 
   1   1   3    33001.20    24051.25    566.13 o 
   3   1   3    10688.52    10692.76    107.04 o 
   5   1   3      172.01      178.90     21.37 o 
   7   1   3     2415.62     2675.32     82.16 o 
   9   1   3      602.58      592.34     47.99 o 
  11   1   3      225.63      258.67     43.03 o 
  13   1   3        3.82       28.87     23.30 o 
 -14   2   3      720.34      777.60     66.21 o 
 -12   2   3      130.86      122.88     29.31 o 
 -10   2   3     2199.03     1980.61     78.70 o 
  -8   2   3      668.28      562.96     38.47 o 
  -6   2   3     5583.91     5517.49     94.37 o 
  -4   2   3    20043.28    18468.25    146.89 o 
  -2   2   3      206.40      333.40     20.49 o 
   0   2   3    33657.41    23235.39  14281.31 o 
   2   2   3     4782.83     4912.24     71.01 o 
   4   2   3     2961.27     2617.74     61.38 o 
   6   2   3     2064.93     2238.93     67.67 o 
   8   2   3      504.34      452.21     40.25 o 
  10   2   3      866.10      947.54     61.95 o 
  12   2   3      144.44      150.23     37.46 o 
  14   2   3      145.73       62.73     46.03 o 
 -15   3   3       54.40       37.51     44.01 o 
 -13   3   3      128.02       75.67     39.18 o 
 -11   3   3       66.21       69.04     23.15 o 
  -9   3   3      142.20      145.54     26.47 o 
  -7   3   3     2852.37     2638.28     74.94 o 
  -5   3   3     3322.56     3430.56     72.42 o 
  -3   3   3      374.59      314.61     22.01 o 
  -1   3   3    19875.96    17251.90    135.99 o 
   1   3   3     1123.78      931.45     11.22 o 
   3   3   3     5461.41     5631.05     87.66 o 
   5   3   3      665.83      632.23     36.02 o 
   7   3   3      583.37      544.01     41.07 o 
   9   3   3      533.26      495.08     46.53 o 
  11   3   3      240.17      224.87     35.83 o 
  13   3   3       27.45       93.39     31.13 o 
 -14   4   3      233.77      251.61     45.87 o 
 -12   4   3       13.72        3.78     26.84 o 
 -10   4   3      725.57      702.64     52.81 o 
  -8   4   3      919.82      788.78     45.54 o 
  -6   4   3       58.28       82.11     17.08 o 
  -4   4   3     1438.17     1293.17     47.53 o 
  -2   4   3      329.96      400.19     28.23 o 
   0   4   3      602.07      655.29     24.87 o 
   2   4   3      320.26      221.19     31.34 o 
   4   4   3      273.83      234.65     23.30 o 
   6   4   3      416.79      381.77     34.27 o 
   8   4   3        0.71        7.35     18.19 o 
  10   4   3      202.13      215.94     34.02 o 
  12   4   3        0.05       18.17     27.06 o 
 -13   5   3      260.88      314.48     56.82 o 
 -11   5   3      139.85      184.02     33.96 o 
  -9   5   3      317.65      377.68     38.37 o 
  -7   5   3      826.57      770.08     46.24 o 
  -5   5   3      344.03      337.35     28.78 o 
  -3   5   3       20.94       13.67     15.33 o 
  -1   5   3      494.53      452.86     30.78 o 
   1   5   3       89.95      120.24     20.04 o 
   3   5   3        3.42       15.26     15.26 o 
   5   5   3        3.20       24.97     15.18 o 
   7   5   3       19.05        9.65     20.32 o 
   9   5   3        3.99       43.80     15.07 o 
  11   5   3       31.90       70.41     24.79 o 
 -12   6   3        0.02       13.16     29.70 o 
 -10   6   3       12.46       37.27     32.80 o 
  -8   6   3      493.71      470.28     41.42 o 
  -6   6   3       14.85       17.25     18.80 o 
  -4   6   3     2861.65     2507.12     78.26 o 
  -2   6   3      120.73      123.55     24.71 o 
   0   6   3     2520.92     2527.07    123.00 o 
   2   6   3       92.66       79.33     16.13 o 
   4   6   3      253.72      280.97     31.18 o 
   6   6   3       27.21       34.73     22.80 o 
   8   6   3        1.66       18.50     26.33 o 
  10   6   3        0.83       57.87     24.59 o 
 -11   7   3      219.27      219.20     54.19 o 
  -9   7   3       82.83       68.05     30.48 o 
  -7   7   3      790.24      886.12     59.31 o 
  -5   7   3     1105.40     1274.12     58.66 o 
  -3   7   3     1298.10     1463.34     68.61 o 
  -1   7   3      134.60      116.31     28.19 o 
   1   7   3      158.32      168.45     26.76 o 
   3   7   3      274.92      286.10     36.70 o 
   5   7   3        1.01       25.32     25.32 o 
   7   7   3      175.28      220.30     35.48 o 
   9   7   3       24.76       30.94     30.94 o 
  -8   8   3       71.76       56.42     34.19 o 
  -6   8   3       55.79       59.68     23.56 o 
  -4   8   3      162.93      177.83     31.63 o 
  -2   8   3       21.66       35.85     22.50 o 
   0   8   3      292.27      345.86     26.02 o 
   2   8   3        7.79       27.64     27.64 o 
   4   8   3      184.33      291.08     43.53 o 
   6   8   3       52.10       76.46     37.02 o 
   8   8   3        0.10       26.83     32.93 o 
  -5   9   3       10.12        3.60     25.83 o 
  -3   9   3        0.55       19.17     25.93 o 
  -1   9   3        0.26       25.49     25.49 o 
   1   9   3       15.43       44.38     29.14 o 
   3   9   3       28.18        8.47     34.72 o 
   5   9   3       35.96        4.83     49.16 o 
 -16   0   4       54.09       59.65     28.25 o 
 -14   0   4      178.35      161.92     39.53 o 
 -12   0   4     3227.81     2760.78     98.05 o 
 -10   0   4      682.88      605.35     44.14 o 
  -8   0   4    32824.86    32461.70    260.28 o 
  -6   0   4     2935.48     3694.90     82.06 o 
  -4   0   4    77693.52    65125.48   1218.39 o 
  -2   0   4       31.42       61.96     10.25 o 
   0   0   4    14847.53    16150.22     81.97 o 
   2   0   4    15651.60    15472.48    129.01 o 
   4   0   4     3741.60     4103.76     83.03 o 
   6   0   4     9065.62    10367.00    159.00 o 
   8   0   4     3172.94     4066.12    121.76 o 
  10   0   4     3578.27     4704.50    151.68 o 
  12   0   4      247.22      381.73     51.78 o 
  14   0   4      384.29      628.25     85.56 o 
 -15   1   4        0.28       34.17     34.17 o 
 -13   1   4       32.25        6.99     27.98 o 
 -11   1   4       34.15        8.38     23.05 o 
  -9   1   4      208.23      209.03     27.05 o 
  -7   1   4     2924.33     3029.11     76.50 o 
  -5   1   4     5636.83     6187.53     91.21 o 
  -3   1   4     5740.41     6607.96     79.91 o 
  -1   1   4     7292.49     7181.51     73.36 o 
   1   1   4     1092.99     1310.81     36.50 o 
   3   1   4     1762.69     1601.70     44.29 o 
   5   1   4      931.56      916.92     42.38 o 
   7   1   4       98.53      121.94     24.39 o 
   9   1   4       16.17       17.02     21.84 o 
  11   1   4       21.08       22.19     28.67 o 
  13   1   4       11.17       38.55     38.55 o 
 -14   2   4      100.38       42.90     37.36 o 
 -12   2   4        6.36       19.58     20.85 o 
 -10   2   4      384.11      452.79     40.51 o 
  -8   2   4      250.88      244.75     25.36 o 
  -6   2   4      481.91      527.01     30.77 o 
  -4   2   4     6583.30     6651.31     91.69 o 
  -2   2   4      229.23      194.88     16.20 o 
   0   2   4    20325.15    20048.48    499.48 o 
   2   2   4     2793.50     3045.26     59.10 o 
   4   2   4     3954.54     3717.92     73.89 o 
   6   2   4     1118.08     1274.88     50.18 o 
   8   2   4       41.50       41.50     15.99 o 
  10   2   4       68.25      119.45     25.08 o 
  12   2   4      134.55      157.37     36.09 o 
  14   2   4       62.27        4.92     38.08 o 
 -15   3   4       17.52        5.44     31.22 o 
 -13   3   4       84.06       82.96     32.83 o 
 -11   3   4      270.09      250.06     37.76 o 
  -9   3   4       21.58       34.04     19.67 o 
  -7   3   4        8.12       22.59     15.06 o 
  -5   3   4       84.55       87.05     14.87 o 
  -3   3   4      206.42      203.18     20.02 o 
  -1   3   4      830.61      685.05     38.55 o 
   1   3   4      490.07      337.80     11.27 o 
   3   3   4        1.81       24.68     12.01 o 
   5   3   4      231.94      254.37     23.96 o 
   7   3   4       10.42        6.33     13.00 o 
   9   3   4      861.17      823.03     53.22 o 
  11   3   4       80.05       66.47     27.35 o 
  13   3   4      106.48       84.04     36.02 o 
 -14   4   4       72.69       93.82     38.57 o 
 -12   4   4        2.38       36.92     23.34 o 
 -10   4   4      201.64      260.90     35.45 o 
  -8   4   4        0.10       17.45     17.10 o 
  -6   4   4      854.02      895.48     43.74 o 
  -4   4   4      691.87      625.54     34.12 o 
  -2   4   4      517.02      479.89     29.47 o 
   0   4   4      737.85      763.40     27.08 o 
   2   4   4     5287.17     4466.00     12.96 o 
   4   4   4       18.14        1.63     14.08 o 
   6   4   4     1210.35     1197.92     55.37 o 
   8   4   4        2.07       17.45     15.36 o 
  10   4   4       94.14      138.87     24.52 o 
  12   4   4       45.18       22.92     34.94 o 
 -13   5   4        1.40       18.78     35.26 o 
 -11   5   4       91.26      163.24     30.86 o 
  -9   5   4       89.99      106.72     27.14 o 
  -7   5   4      384.93      358.58     35.62 o 
  -5   5   4       95.76       66.10     17.94 o 
  -3   5   4        0.55        1.76     14.81 o 
  -1   5   4      470.28      409.97     28.75 o 
   1   5   4      432.90      333.94     39.79 o 
   3   5   4       44.59        2.00     12.35 o 
   5   5   4       20.42       29.89     15.78 o 
   7   5   4        3.07        5.20     16.29 o 
   9   5   4        1.07       12.12     25.31 o 
  11   5   4      165.91      274.73     41.93 o 
 -12   6   4      162.73      119.86     45.55 o 
 -10   6   4      218.00      261.39     37.90 o 
  -8   6   4     2327.77     2504.33     92.43 o 
  -6   6   4       11.83       20.92     19.25 o 
  -4   6   4     1665.17     1827.76     71.78 o 
  -2   6   4       70.60       66.14     16.19 o 
   0   6   4      349.42      327.24     21.86 o 
   2   6   4        0.13        6.71     16.96 o 
   4   6   4      394.96      481.31     37.45 o 
   6   6   4      635.15      695.72     51.80 o 
   8   6   4       51.81       35.75     22.25 o 
  10   6   4      237.17      295.23     45.97 o 
 -11   7   4      109.04      185.98     40.47 o 
  -9   7   4       47.62       47.16     28.52 o 
  -7   7   4      463.44      596.73     49.64 o 
  -5   7   4      432.45      559.30     44.99 o 
  -3   7   4       34.23       35.61     22.40 o 
  -1   7   4      180.89      226.28     26.52 o 
   1   7   4       58.80       54.96     25.01 o 
   3   7   4       69.99       13.94     28.25 o 
   5   7   4       18.48       18.92     24.47 o 
   7   7   4      157.47      167.03     39.55 o 
   9   7   4        5.14       37.68     23.95 o 
  -8   8   4       89.38      113.30     32.86 o 
  -6   8   4      318.60      408.49     47.55 o 
  -4   8   4       25.57       20.05     24.51 o 
  -2   8   4      122.23      117.75     34.23 o 
   0   8   4       10.82       34.82     11.04 o 
   2   8   4        1.37       13.14     26.99 o 
   4   8   4        0.03       18.30     28.82 o 
   6   8   4        0.10       21.01     27.20 o 
  -5   9   4        2.28       20.30     21.83 o 
  -3   9   4       99.09      145.41     37.19 o 
  -1   9   4      200.96      258.93     34.16 o 
   1   9   4       28.57       51.17     30.77 o 
   3   9   4       96.50      113.84     36.62 o 
 -15   1   5        9.73       26.94     36.99 o 
 -13   1   5      167.98       55.84     39.09 o 
 -11   1   5      451.17      389.97     42.59 o 
  -9   1   5       54.52       53.14     17.44 o 
  -7   1   5     3621.97     3911.27     87.70 o 
  -5   1   5       23.98       41.15     13.86 o 
  -3   1   5      232.59      291.98     19.90 o 
  -1   1   5       39.76       23.44     10.65 o 
   1   1   5     7665.99     7652.86     94.91 o 
   3   1   5     2987.20     3157.02     64.63 o 
   5   1   5      670.02      592.74     35.93 o 
   7   1   5       64.45       69.70     21.14 o 
   9   1   5      577.54      545.31     44.39 o 
  11   1   5      145.86      131.50     43.08 o 
  13   1   5       19.72       78.95     33.43 o 
 -14   2   5      123.46      109.88     39.21 o 
 -12   2   5      251.09      269.83     39.27 o 
 -10   2   5     1567.10     1531.73     68.57 o 
  -8   2   5     1348.23     1344.55     55.96 o 
  -6   2   5     4905.99     5049.32     92.68 o 
  -4   2   5     9165.17     9259.29    109.50 o 
  -2   2   5      405.93      470.41     23.17 o 
   0   2   5    13623.31    15421.12    242.73 o 
   2   2   5      461.69      409.35     26.09 o 
   4   2   5     3176.74     3143.45     69.55 o 
   6   2   5      599.45      625.25     36.66 o 
   8   2   5      107.63       72.69     18.45 o 
  10   2   5      841.45      814.68     63.24 o 
  12   2   5      136.58      173.61     39.04 o 
 -15   3   5       49.01       88.82     36.01 o 
 -13   3   5       52.71       55.07     31.09 o 
 -11   3   5      460.99      483.10     48.88 o 
  -9   3   5       24.27       11.41     22.44 o 
  -7   3   5     1272.80     1182.66     51.27 o 
  -5   3   5      491.61      519.25     33.21 o 
  -3   3   5        1.34       10.40     10.40 o 
  -1   3   5     6213.67     6839.62     96.22 o 
   1   3   5      837.43     1165.04     45.32 o 
   3   3   5     1833.00     1702.65     10.00 o 
   5   3   5       19.91       38.21     14.17 o 
   7   3   5       55.66       38.19     18.93 o 
   9   3   5      225.77      205.64     31.02 o 
  11   3   5       32.02       27.70     25.80 o 
  13   3   5       93.54       74.07     36.63 o 
 -14   4   5       61.62       74.08     35.60 o 
 -12   4   5       39.37       63.27     28.84 o 
 -10   4   5      195.63      213.91     37.22 o 
  -8   4   5      804.80      854.56     49.13 o 
  -6   4   5        1.77       18.28     13.37 o 
  -4   4   5     4070.56     4186.61     90.59 o 
  -2   4   5      211.98      237.92     20.60 o 
   0   4   5     8569.72     9841.49    296.95 o 
   2   4   5      568.06      385.38     14.18 o 
   4   4   5     1569.02     1569.24     59.32 o 
   6   4   5      493.65      429.14     37.44 o 
   8   4   5       49.45       54.36     23.35 o 
  10   4   5       86.08       93.43     27.26 o 
  12   4   5       52.85       56.04     31.64 o 
 -13   5   5        3.68        0.00     33.34 o 
 -11   5   5      291.04      387.01     43.47 o 
  -9   5   5       56.92       42.44     22.35 o 
  -7   5   5      274.45      193.28     29.38 o 
  -5   5   5       13.87        2.11     16.51 o 
  -3   5   5        0.27        5.52     11.39 o 
  -1   5   5      242.11      231.27     26.25 o 
   1   5   5      106.37      159.29     20.84 o 
   3   5   5       22.43       15.50     15.50 o 
   5   5   5        2.37        2.35     16.44 o 
   7   5   5       75.43        2.79     22.30 o 
   9   5   5       64.13       48.51     24.25 o 
  11   5   5        8.03       28.97     28.97 o 
 -12   6   5      194.71      172.36     51.15 o 
 -10   6   5      118.68      107.15     33.53 o 
  -8   6   5      669.07      745.10     52.80 o 
  -6   6   5       29.80       93.32     21.65 o 
  -4   6   5       66.31       66.33     21.26 o 
  -2   6   5      179.92      185.58     23.91 o 
   0   6   5      248.58      294.49     22.45 o 
   2   6   5      385.61      465.78     39.71 o 
   4   6   5       60.85       89.47     21.07 o 
   6   6   5       19.63       17.19     26.49 o 
   8   6   5       10.73        0.00     23.81 o 
  10   6   5        4.32       16.16     31.92 o 
 -11   7   5      150.10      270.82     50.24 o 
  -9   7   5       61.87       43.03     32.88 o 
  -7   7   5       11.74       16.10     27.71 o 
  -5   7   5      197.72      100.27     35.15 o 
  -3   7   5      327.07      392.34     40.98 o 
  -1   7   5      245.83      189.60     24.62 o 
   1   7   5       40.55       50.13     19.50 o 
   3   7   5        0.98        2.88     24.75 o 
   5   7   5      375.49      391.97     53.81 o 
   7   7   5       12.78       72.50     23.12 o 
   9   7   5      134.60      239.50     39.30 o 
  -8   8   5       64.70       98.09     34.62 o 
  -6   8   5       20.57       18.77     30.50 o 
  -4   8   5       31.15       89.75     23.43 o 
  -2   8   5       11.44        3.04     15.86 o 
   0   8   5       44.20       48.09     13.52 o 
   2   8   5        2.36        0.00     24.17 o 
   4   8   5      398.87      511.00     53.31 o 
   6   8   5      145.83      144.26     43.88 o 
  -5   9   5        8.74       22.99     31.52 o 
  -3   9   5       96.80      159.54     38.32 o 
  -1   9   5        0.95       24.81     17.55 o 
   1   9   5       49.89       54.86     27.43 o 
   3   9   5        3.68        8.64     36.90 o 
 -16   0   6      208.90      225.23     38.53 o 
 -14   0   6      970.45      802.33     66.83 o 
 -12   0   6      103.51       55.91     26.99 o 
 -10   0   6      753.18      750.56     51.34 o 
  -8   0   6     1026.16     1115.60     56.60 o 
  -6   0   6       13.93        9.44     16.78 o 
  -4   0   6    10370.51    12703.72    134.30 o 
  -2   0   6     3605.78     3334.43     54.84 o 
   0   0   6     4744.34     5794.29     59.96 o 
   2   0   6     7314.33     7902.56    108.36 o 
   4   0   6      901.24      885.89     40.72 o 
   6   0   6        6.22        8.43     15.19 o 
   8   0   6        0.06        6.00     22.17 o 
  10   0   6     1150.05     1381.02     83.21 o 
  12   0   6      275.27      340.70     56.40 o 
 -15   1   6      388.26      371.87     54.29 o 
 -13   1   6       58.33       41.62     28.03 o 
 -11   1   6     3093.67     2550.84     93.58 o 
  -9   1   6      273.88      325.89     30.33 o 
  -7   1   6     4815.73     4874.37     99.19 o 
  -5   1   6      780.26      803.10     37.25 o 
  -3   1   6      821.99      775.24     30.90 o 
  -1   1   6      342.17      378.31     22.77 o 
   1   1   6       57.10       94.36     13.86 o 
   3   1   6     1584.24     1401.16     45.86 o 
   5   1   6      305.21      307.01     27.04 o 
   7   1   6      210.35      135.60     24.35 o 
   9   1   6       27.78       20.22     25.47 o 
  11   1   6        0.86       38.10     24.10 o 
  13   1   6        1.04        5.24     36.74 o 
 -16   2   6        0.55       37.26     37.26 o 
 -14   2   6       30.32       16.74     28.50 o 
 -12   2   6       39.84       29.01     25.65 o 
 -10   2   6      144.93      148.34     30.23 o 
  -8   2   6        5.84        5.76     16.14 o 
  -6   2   6     3008.19     3254.91     79.09 o 
  -4   2   6     3172.91     3415.55     69.85 o 
  -2   2   6      197.77      115.52      8.98 o 
   0   2   6     2488.73     3259.84     68.03 o 
   2   2   6     2241.97     2227.05     57.65 o 
   4   2   6      119.52       78.03     18.85 o 
   6   2   6       30.10       44.08     14.24 o 
   8   2   6        0.07       19.44     18.01 o 
  10   2   6      265.62      229.69     40.02 o 
  12   2   6      107.69       65.25     36.76 o 
 -15   3   6        4.04       10.35     32.04 o 
 -13   3   6       36.92       47.21     27.17 o 
 -11   3   6      188.04      198.47     32.33 o 
  -9   3   6      126.19      184.17     26.43 o 
  -7   3   6        0.08        5.53     14.02 o 
  -5   3   6     1177.00     1272.01     49.71 o 
  -3   3   6        0.12       10.27      9.59 o 
  -1   3   6     4728.64     5027.50     87.31 o 
   1   3   6      625.42      603.92     41.82 o 
   3   3   6     3600.62     3685.25     80.53 o 
   5   3   6       23.32       15.62     16.92 o 
   7   3   6      128.18      117.10     23.43 o 
   9   3   6       30.64       56.32     21.17 o 
  11   3   6      106.88       60.89     35.00 o 
 -14   4   6       19.49       44.27     44.27 o 
 -12   4   6        0.24        3.93     20.95 o 
 -10   4   6      651.24      612.32     50.93 o 
  -8   4   6      931.05      961.51     54.20 o 
  -6   4   6     3031.69     2936.85     82.99 o 
  -4   4   6    13926.18    13923.30    158.58 o 
  -2   4   6        4.39       12.36     12.36 o 
   0   4   6     7514.60     6462.53     13.32 o 
   2   4   6     2353.36     1876.77     13.22 o 
   4   4   6      153.52      146.84     20.27 o 
   6   4   6      299.79      267.10     32.64 o 
   8   4   6      309.08      290.49     36.31 o 
  10   4   6       51.28       27.18     32.32 o 
  12   4   6      264.28      232.18     49.61 o 
 -13   5   6        0.01        9.62     25.96 o 
 -11   5   6      218.67      225.59     40.31 o 
  -9   5   6        1.03       14.81     17.53 o 
  -7   5   6     1374.20     1483.96     68.50 o 
  -5   5   6      301.55      329.06     32.00 o 
  -3   5   6      581.67      589.64     35.69 o 
  -1   5   6     1429.07     1460.74     53.56 o 
   1   5   6        9.47       10.33     16.22 o 
   3   5   6      356.08      325.98     16.33 o 
   5   5   6        0.22        9.43     17.87 o 
   7   5   6        1.20        0.00     18.26 o 
   9   5   6        1.89       16.92     25.38 o 
  11   5   6        1.90       16.54     31.17 o 
 -12   6   6        0.70       54.50     33.95 o 
 -10   6   6       30.60      104.19     27.65 o 
  -8   6   6       54.33       99.73     25.61 o 
  -6   6   6      316.98      413.09     41.53 o 
  -4   6   6       15.94       12.16     16.45 o 
  -2   6   6       61.57       62.18     15.32 o 
   0   6   6      932.77     1024.18     37.13 o 
   2   6   6      153.70      143.15     27.64 o 
   4   6   6     1025.38     1092.02     62.64 o 
   6   6   6      143.56      172.43     31.81 o 
   8   6   6        1.57       28.80     28.43 o 
  10   6   6       48.49       38.71     32.38 o 
 -11   7   6        8.89       98.97     34.11 o 
  -9   7   6       44.47       65.93     38.97 o 
  -7   7   6        0.14       24.16     25.74 o 
  -5   7   6       35.72      102.54     22.27 o 
  -3   7   6       32.44       39.68     21.89 o 
  -1   7   6       55.54       13.42     25.09 o 
   1   7   6       14.33        5.51     19.30 o 
   3   7   6       55.79       25.86     25.86 o 
   5   7   6       44.81       71.12     28.22 o 
   7   7   6       65.11       79.69     35.86 o 
  -8   8   6        4.16       69.19     39.67 o 
  -6   8   6        2.60       19.97     30.79 o 
  -4   8   6       37.86       36.52     31.76 o 
  -2   8   6       31.61       19.70     19.70 o 
   0   8   6       10.82       23.38     12.74 o 
   2   8   6       33.74       53.16     27.82 o 
   4   8   6       39.82       46.25     32.65 o 
   6   8   6        1.30        4.64     37.14 o 
  -5   9   6        2.83        9.85     34.46 o 
  -3   9   6       13.36        8.21     30.91 o 
  -1   9   6       40.51       84.70     24.16 o 
   1   9   6        8.05       24.21     26.81 o 
   3   9   6        0.94       41.05     41.05 o 
 -15   1   7      467.26      459.39     58.04 o 
 -13   1   7      195.66      151.80     29.52 o 
 -11   1   7     2944.36     2668.39     97.73 o 
  -9   1   7       31.20       54.61     19.42 o 
  -7   1   7     1304.90     1531.28     58.99 o 
  -5   1   7      798.51      823.24     37.62 o 
  -3   1   7      706.58      750.48     32.61 o 
  -1   1   7     1904.99     1920.83     53.76 o 
   1   1   7       31.27       55.12     14.10 o 
   3   1   7      904.52      725.79     35.99 o 
   5   1   7       13.43        1.71     13.32 o 
   7   1   7       30.75       28.98     16.67 o 
   9   1   7       14.49       47.24     20.08 o 
  11   1   7        1.52        3.88     27.53 o 
  13   1   7        2.79       57.18     33.08 o 
 -16   2   7        4.12       44.77     44.77 o 
 -14   2   7      116.29      125.15     39.62 o 
 -12   2   7      157.07      147.94     32.27 o 
 -10   2   7      326.20      250.57     34.15 o 
  -8   2   7     2999.74     2628.78     80.14 o 
  -6   2   7      114.43      102.35     24.53 o 
  -4   2   7     5331.35     4645.50     84.12 o 
  -2   2   7     1421.29     1407.90     44.65 o 
   0   2   7     1177.76     1258.05     32.74 o 
   2   2   7     1047.02      958.34     40.77 o 
   4   2   7     1709.96     1650.22     54.91 o 
   6   2   7      459.02      459.78     35.31 o 
   8   2   7      724.25      704.77     47.15 o 
  10   2   7      251.37      219.02     37.77 o 
  12   2   7        0.26       25.59     33.02 o 
 -15   3   7       42.45       62.60     40.42 o 
 -13   3   7       94.32      110.73     31.71 o 
 -11   3   7       44.31       21.35     27.92 o 
  -9   3   7     1210.34     1171.07     60.04 o 
  -7   3   7       82.59       23.04     17.84 o 
  -5   3   7     2975.54     2922.78     77.25 o 
  -3   3   7     2219.84     2077.51     57.33 o 
  -1   3   7     1394.88     1686.49     54.26 o 
   1   3   7     1330.54     1437.68     54.90 o 
   3   3   7      540.04      487.83     33.16 o 
   5   3   7      478.35      353.70     32.77 o 
   7   3   7      334.13      343.20     36.78 o 
   9   3   7      976.65     1009.67     59.54 o 
  11   3   7      225.39      252.22     42.54 o 
 -14   4   7      178.34      196.96     48.62 o 
 -12   4   7       29.18       11.46     30.45 o 
 -10   4   7      406.13      444.18     42.64 o 
  -8   4   7       15.60       35.74     16.93 o 
  -6   4   7      386.35      359.90     35.23 o 
  -4   4   7       24.91       18.67     18.67 o 
  -2   4   7       74.85       67.71     15.97 o 
   0   4   7     1242.86      758.06    569.23 o 
   2   4   7     1408.49     1077.59     13.98 o 
   4   4   7      689.86      668.51     36.59 o 
   6   4   7      174.76      157.32     27.39 o 
   8   4   7       89.25       62.89     30.93 o 
  10   4   7      133.80      103.46     33.86 o 
 -13   5   7        5.47       25.00     39.22 o 
 -11   5   7       68.00      108.02     27.98 o 
  -9   5   7      168.38      249.29     36.18 o 
  -7   5   7      503.22      570.49     45.55 o 
  -5   5   7        3.32       45.59     17.10 o 
  -3   5   7        2.29        7.20     13.46 o 
  -1   5   7       61.22       63.99     19.49 o 
   1   5   7      556.86      487.15     16.44 o 
   3   5   7      178.60      122.88     14.76 o 
   5   5   7       14.61        5.10     16.31 o 
   7   5   7       17.62        2.84     18.10 o 
   9   5   7       24.51       39.65     26.19 o 
 -12   6   7      250.20      252.02     53.65 o 
 -10   6   7      226.11      212.68     45.95 o 
  -8   6   7      420.12      441.74     46.69 o 
  -6   6   7      555.25      578.42     47.49 o 
  -4   6   7      409.62      463.74     37.44 o 
  -2   6   7        2.16        7.96     12.96 o 
   0   6   7       82.48      106.01     13.82 o 
   2   6   7      212.23      169.63     21.21 o 
   4   6   7        0.84        2.81     18.94 o 
   6   6   7       32.97       30.33     30.33 o 
   8   6   7        8.92       15.43     27.40 o 
 -11   7   7       56.38        5.49     52.93 o 
  -9   7   7      129.62      203.53     43.55 o 
  -7   7   7      304.30      196.98     26.97 o 
  -5   7   7      417.36      584.03     51.25 o 
  -3   7   7      116.39      116.89     27.62 o 
  -1   7   7      807.77      718.95     44.29 o 
   1   7   7       22.50       16.39     25.27 o 
   3   7   7       25.44       15.45     24.80 o 
   5   7   7      160.30      165.96     31.07 o 
   7   7   7        0.56        8.49     29.52 o 
  -8   8   7      350.26      294.67     31.75 o 
  -6   8   7       17.75       12.80     33.27 o 
  -4   8   7       71.46       78.37     23.96 o 
  -2   8   7       77.38       84.42     19.02 o 
   0   8   7       84.21      127.33     17.52 o 
   2   8   7        0.30       10.24     22.61 o 
   4   8   7       61.61      138.53     38.42 o 
   6   8   7      128.18       84.59     47.61 o 
  -5   9   7        1.82        0.00     34.01 o 
  -3   9   7       23.52        3.97     31.42 o 
  -1   9   7        1.37        3.14     20.85 o 
   1   9   7       36.65       31.44     33.71 o 
 -16   0   8      181.34       68.24     33.93 o 
 -14   0   8      669.53      643.40     51.97 o 
 -12   0   8      894.48      888.11     57.83 o 
 -10   0   8     1085.71     1082.72     64.42 o 
  -8   0   8     3106.14     3600.18    101.49 o 
  -6   0   8      429.27      590.62     39.08 o 
  -4   0   8    12564.72    12240.16    131.82 o 
  -2   0   8     8024.94     7499.48     95.64 o 
   0   0   8    25128.63    23728.47    136.55 o 
   2   0   8     7098.02     8153.64    117.97 o 
   4   0   8    12556.07    12356.20    153.73 o 
   6   0   8     3535.11     3873.73    101.44 o 
   8   0   8      512.38      568.65     51.51 o 
  10   0   8      871.52     1085.47     77.88 o 
  12   0   8       95.54      148.82     43.43 o 
 -15   1   8       58.32       39.08     32.94 o 
 -13   1   8       72.25       83.12     26.86 o 
 -11   1   8        3.73        2.86     26.95 o 
  -9   1   8      897.58      794.28     49.42 o 
  -7   1   8      115.64      150.16     23.67 o 
  -5   1   8      213.57      215.78     22.21 o 
  -3   1   8      881.27      831.49     35.94 o 
  -1   1   8      128.22      100.07     16.97 o 
   1   1   8      233.91      245.73     23.61 o 
   3   1   8      431.37      370.55     29.18 o 
   5   1   8       83.87      107.79     16.45 o 
   7   1   8       34.83       55.60     22.67 o 
   9   1   8        5.78       21.64     17.00 o 
  11   1   8        0.19       20.43     31.91 o 
 -16   2   8        0.44       39.05     39.05 o 
 -14   2   8      347.45      421.21     45.26 o 
 -12   2   8        0.18       27.56     27.56 o 
 -10   2   8      520.73      409.99     40.40 o 
  -8   2   8      143.56      102.34     25.40 o 
  -6   2   8        0.26        1.51     15.49 o 
  -4   2   8     1938.38     1611.72     52.01 o 
  -2   2   8     2599.60     2530.86     64.57 o 
   0   2   8     1068.72     1148.34     33.09 o 
   2   2   8     2596.20     2575.82     68.64 o 
   4   2   8       59.13       59.25     18.44 o 
   6   2   8      306.23      227.42     29.09 o 
   8   2   8        3.58       21.11     17.59 o 
  10   2   8       50.58       30.85     29.71 o 
  12   2   8       38.08       13.28     43.14 o 
 -15   3   8       56.67      151.27     41.88 o 
 -13   3   8       78.54       79.96     31.27 o 
 -11   3   8      476.01      487.35     46.80 o 
  -9   3   8       54.61      102.41     22.33 o 
  -7   3   8      255.82      258.88     27.41 o 
  -5   3   8     1287.08      942.27     14.81 o 
  -3   3   8       54.81       40.20     11.29 o 
  -1   3   8      305.48      256.76      9.99 o 
   1   3   8       28.43       19.57     16.83 o 
   3   3   8      288.64      289.95     26.26 o 
   5   3   8      608.52      560.42     38.77 o 
   7   3   8      104.44       83.47     28.04 o 
   9   3   8       69.97       15.51     27.41 o 
  11   3   8       21.55       15.91     37.23 o 
 -14   4   8      117.71      117.65     49.93 o 
 -12   4   8       24.95        3.99     28.39 o 
 -10   4   8      632.56      602.28     52.14 o 
  -8   4   8       96.37       80.75     24.15 o 
  -6   4   8      185.83      182.20     22.23 o 
  -4   4   8     1820.54     1742.18     60.53 o 
  -2   4   8      452.24      462.30     31.24 o 
   0   4   8      352.03      372.94     22.80 o 
   2   4   8      101.77      122.12     22.98 o 
   4   4   8      213.32      170.21     28.31 o 
   6   4   8        6.05       12.46     20.88 o 
   8   4   8      210.91      205.98     36.58 o 
  10   4   8       65.49       68.10     33.67 o 
 -13   5   8        0.31       25.82     39.24 o 
 -11   5   8       15.20       19.90     32.28 o 
  -9   5   8        2.96        9.23     19.66 o 
  -7   5   8      273.76      325.32     35.15 o 
  -5   5   8        1.23        8.64     17.96 o 
  -3   5   8      818.80      785.35     41.22 o 
  -1   5   8       20.00        0.00     17.15 o 
   1   5   8       29.85       21.03     21.03 o 
   3   5   8      102.07       73.12     18.67 o 
   5   5   8       37.24       15.81     20.27 o 
   7   5   8       33.48       53.21     24.09 o 
   9   5   8        4.51       22.87     26.30 o 
 -12   6   8      467.47      692.04     72.77 o 
 -10   6   8       73.43      128.10     40.48 o 
  -8   6   8      237.81      240.93     42.78 o 
  -6   6   8       33.07       11.19     22.77 o 
  -4   6   8       31.18       23.23     15.71 o 
  -2   6   8       35.20       52.97     16.18 o 
   0   6   8      771.93      582.70     13.07 o 
   2   6   8      364.60      354.43     18.33 o 
   4   6   8      357.81      369.99     37.50 o 
   6   6   8      485.49      438.75     49.20 o 
   8   6   8        1.32       16.12     23.58 o 
 -11   7   8        0.59       33.78     45.56 o 
  -9   7   8       14.59       18.12     33.99 o 
  -7   7   8        9.49       33.35     27.99 o 
  -5   7   8       10.80       25.18     17.77 o 
  -3   7   8       83.02      114.67     24.16 o 
  -1   7   8      375.63      314.42     34.61 o 
   1   7   8       46.88       25.13     27.11 o 
   3   7   8      484.87      545.14     54.98 o 
   5   7   8       41.68       32.06     32.06 o 
   7   7   8        4.62        8.61     29.94 o 
  -8   8   8        8.57        9.85     39.40 o 
  -6   8   8        0.75       16.94     28.81 o 
  -4   8   8       67.49      106.09     26.89 o 
  -2   8   8       25.50       38.14     20.22 o 
   0   8   8        8.69       15.77     15.77 o 
   2   8   8       28.74       51.83     32.22 o 
   4   8   8       11.33       40.68     32.54 o 
  -3   9   8       16.61       28.88     28.88 o 
  -1   9   8       15.28       23.22     23.22 o 
   1   9   8       70.62      135.43     27.98 o 
 -15   1   9       35.72       13.09     34.48 o 
 -13   1   9        4.41       24.26     19.25 o 
 -11   1   9      810.44      706.62     54.63 o 
  -9   1   9      621.03      634.35     44.10 o 
  -7   1   9      866.83      906.64     49.60 o 
  -5   1   9      546.31      527.54     33.70 o 
  -3   1   9     1111.67     1131.89     45.33 o 
  -1   1   9      490.56      584.45     35.75 o 
   1   1   9     1356.19     1428.67     54.46 o 
   3   1   9      347.40      405.45     30.54 o 
   5   1   9       14.62       17.32     14.66 o 
   7   1   9       27.47       14.68     16.77 o 
   9   1   9       18.22        9.56     24.08 o 
  11   1   9       88.14      123.25     38.54 o 
 -14   2   9      833.41      782.65     67.31 o 
 -12   2   9       94.97      127.55     29.49 o 
 -10   2   9     1901.30     1724.83     72.92 o 
  -8   2   9     4472.08     4156.15    103.88 o 
  -6   2   9      372.41      293.62     29.58 o 
  -4   2   9    12788.26    11661.64    138.14 o 
  -2   2   9     1384.28     1330.00     52.58 o 
   0   2   9     1976.63     2368.94     55.32 o 
   2   2   9     1335.84     1297.08     54.14 o 
   4   2   9      103.23      115.80     22.49 o 
   6   2   9      944.44      808.50     48.59 o 
   8   2   9       20.11        2.82     20.40 o 
  10   2   9      476.60      412.37     45.90 o 
 -15   3   9       96.70      157.27     44.73 o 
 -13   3   9       25.30        4.01     29.40 o 
 -11   3   9        0.65        0.00     20.45 o 
  -9   3   9      745.64      692.64     49.39 o 
  -7   3   9       29.19       67.59     15.35 o 
  -5   3   9      573.25      669.53     37.73 o 
  -3   3   9     1112.63      992.34     44.07 o 
  -1   3   9     1340.88     1339.28     54.26 o 
   1   3   9     1653.31     1680.34     63.61 o 
   3   3   9      318.05      305.28     33.00 o 
   5   3   9      499.47      478.91     37.47 o 
   7   3   9      865.69      835.57     55.50 o 
   9   3   9      203.70      228.56     38.64 o 
  11   3   9      498.00      405.41     58.70 o 
 -14   4   9       89.69       92.61     38.13 o 
 -12   4   9      545.08      684.87     62.10 o 
 -10   4   9       76.66      111.66     24.99 o 
  -8   4   9     1314.17     1346.31     66.68 o 
  -6   4   9      476.66      463.84     34.66 o 
  -4   4   9     1446.02     1311.35     55.96 o 
  -2   4   9      182.67      162.79     20.60 o 
   0   4   9      950.47      693.85    499.64 o 
   2   4   9     1317.26     1552.92     65.74 o 
   4   4   9        2.32       20.21     20.21 o 
   6   4   9     1681.79     1568.82     70.21 o 
   8   4   9       12.87       67.75     24.50 o 
  10   4   9      270.48      185.91     45.13 o 
 -13   5   9        0.54       30.97     35.96 o 
 -11   5   9       85.43       96.19     32.80 o 
  -9   5   9       97.37      149.76     26.83 o 
  -7   5   9        0.51        2.58     18.07 o 
  -5   5   9      261.63      155.93     33.32 o 
  -3   5   9      270.04      346.37     28.81 o 
  -1   5   9      656.54      548.19     40.03 o 
   1   5   9        6.24       30.59     17.27 o 
   3   5   9      889.90      789.87     20.53 o 
   5   5   9      566.16      428.50     21.92 o 
   7   5   9       21.47       46.37     24.83 o 
   9   5   9       56.43       85.19     30.73 o 
 -12   6   9       41.55        5.57     44.03 o 
 -10   6   9        0.43       31.24     31.24 o 
  -8   6   9       23.71       16.88     23.30 o 
  -6   6   9       63.38       79.20     22.52 o 
  -4   6   9      155.54      129.47     22.31 o 
  -2   6   9       23.39       21.35     14.53 o 
   0   6   9        5.48        7.99     13.00 o 
   2   6   9        6.53        5.63     20.73 o 
   4   6   9       17.30        6.07     19.96 o 
   6   6   9        9.40       10.49     29.61 o 
   8   6   9        0.09        8.40     27.22 o 
  -9   7   9       11.22        4.54     31.81 o 
  -7   7   9      151.20      217.46     34.96 o 
  -5   7   9       85.15       64.43     30.45 o 
  -3   7   9      293.20      259.19     32.03 o 
  -1   7   9        1.39        0.00     20.29 o 
   1   7   9      390.35      324.02     43.11 o 
   3   7   9        8.43       19.76     29.10 o 
   5   7   9        2.59        7.68     25.75 o 
  -8   8   9       21.43       49.15     49.15 o 
  -6   8   9        0.02        8.22     28.39 o 
  -4   8   9      145.70      142.21     36.51 o 
  -2   8   9       13.82       19.39     17.96 o 
   0   8   9      329.96      290.95     41.62 o 
   2   8   9        5.08       17.73     25.73 o 
   4   8   9       49.76       71.58     34.05 o 
 -16   0  10        0.31        4.19     27.08 o 
 -14   0  10      399.63      348.15     46.36 o 
 -12   0  10      119.24       92.48     27.52 o 
 -10   0  10     4466.66     5114.33    135.00 o 
  -8   0  10     3418.44     3768.96    110.07 o 
  -6   0  10     5262.00     6360.75    122.61 o 
  -4   0  10     4672.87     4488.27     88.88 o 
  -2   0  10      282.20      334.08     23.81 o 
   0   0  10       92.00       67.54     12.17 o 
   2   0  10       62.64       48.69     15.31 o 
   4   0  10      147.93      184.36     22.64 o 
   6   0  10      393.01      541.33     41.86 o 
   8   0  10       13.29       23.20     23.20 o 
  10   0  10      271.36      286.57     48.81 o 
 -15   1  10      311.33      319.52     42.98 o 
 -13   1  10       70.89       85.10     25.86 o 
 -11   1  10      437.56      402.02     42.73 o 
  -9   1  10      160.69      209.07     26.59 o 
  -7   1  10      385.94      380.36     30.60 o 
  -5   1  10      471.91      450.90     33.00 o 
  -3   1  10     1161.99     1179.92     49.79 o 
  -1   1  10      190.38      217.34     26.72 o 
   1   1  10      692.24      850.68     45.94 o 
   3   1  10       27.54        1.75     15.44 o 
   5   1  10       20.22        8.31     17.95 o 
   7   1  10        0.67        0.00     15.65 o 
   9   1  10       16.35        0.00     23.63 o 
  11   1  10       13.61       22.48     39.46 o 
 -14   2  10        3.19        8.40     31.87 o 
 -12   2  10     1113.32     1043.31     68.05 o 
 -10   2  10        9.46       39.88     19.95 o 
  -8   2  10      892.44      780.79     49.05 o 
  -6   2  10      266.82      250.01     24.67 o 
  -4   2  10        2.21       16.75     16.75 o 
  -2   2  10      708.16      764.64     41.75 o 
   0   2  10      134.70      136.26     16.13 o 
   2   2  10       20.37       11.48     17.77 o 
   4   2  10       91.68       68.35     18.34 o 
   6   2  10       30.50       16.63     18.29 o 
   8   2  10        0.73       32.56     15.93 o 
  10   2  10       11.35       15.45     27.82 o 
 -15   3  10       14.97       36.67     41.06 o 
 -13   3  10       62.36      117.64     27.86 o 
 -11   3  10      115.12      136.57     29.18 o 
  -9   3  10      721.30      684.59     50.36 o 
  -7   3  10      134.39      130.09     23.30 o 
  -5   3  10      319.52      324.02     27.31 o 
  -3   3  10      389.07      399.80     30.57 o 
  -1   3  10       93.47       80.56     21.79 o 
   1   3  10       58.70       49.62     22.70 o 
   3   3  10       14.59        6.23     17.32 o 
   5   3  10       68.61        0.00     20.62 o 
   7   3  10       17.28       11.38     21.37 o 
   9   3  10       13.21       42.56     27.39 o 
 -14   4  10      150.83      176.65     48.85 o 
 -12   4  10      594.26      552.08     59.04 o 
 -10   4  10      350.18      401.99     38.72 o 
  -8   4  10     1432.16     1302.18     62.33 o 
  -6   4  10        2.36        4.10     12.95 o 
  -4   4  10      526.95      473.07     35.24 o 
  -2   4  10      287.17      277.23     28.48 o 
   0   4  10     1035.86     1032.28     40.12 o 
   2   4  10      178.88      187.09     28.73 o 
   4   4  10     2588.06     2638.58     87.93 o 
   6   4  10      201.86      174.69     32.51 o 
   8   4  10      625.01      670.85     57.58 o 
  10   4  10       42.52       34.70     28.77 o 
 -13   5  10       26.33       26.41     38.86 o 
 -11   5  10       27.62        8.37     33.46 o 
  -9   5  10        6.19       41.94     21.36 o 
  -7   5  10        1.41        7.92     17.65 o 
  -5   5  10      569.28      455.87     35.86 o 
  -3   5  10       24.73       32.03     11.60 o 
  -1   5  10      515.33      582.19     40.75 o 
   1   5  10       19.91       23.25     23.25 o 
   3   5  10       64.16      102.53     26.95 o 
   5   5  10       12.40       44.43     21.16 o 
   7   5  10        1.93       21.18     30.09 o 
   9   5  10        9.91       26.24     35.39 o 
 -12   6  10       18.34       60.10     41.92 o 
 -10   6  10       21.75       76.60     27.46 o 
  -8   6  10      142.96      144.13     34.75 o 
  -6   6  10      270.61      242.49     37.90 o 
  -4   6  10      778.15      657.44     17.14 o 
  -2   6  10       10.15        2.40     14.42 o 
   0   6  10      751.01      778.91     46.31 o 
   2   6  10      434.94      375.08     22.45 o 
   4   6  10        0.76        0.00     23.36 o 
   6   6  10      148.04      172.51     40.66 o 
  -9   7  10       64.69      133.42     40.43 o 
  -7   7  10        6.13       18.59     28.87 o 
  -5   7  10      234.61      181.92     26.74 o 
  -3   7  10       54.94       22.79     15.77 o 
  -1   7  10       11.57        7.83     19.88 o 
   1   7  10        0.74        6.04     21.45 o 
   3   7  10        6.51       44.91     25.51 o 
   5   7  10       64.38      113.43     37.94 o 
  -8   8  10        1.94        5.05     30.77 o 
  -6   8  10       79.95       90.68     39.82 o 
  -4   8  10       61.49       42.23     29.98 o 
  -2   8  10       86.55      110.62     23.60 o 
   0   8  10       45.47       19.12     18.11 o 
   2   8  10        0.21       11.07     19.02 o 
 -15   1  11      168.34      141.32     42.35 o 
 -13   1  11        2.45       28.70     23.71 o 
 -11   1  11      319.41      285.18     38.53 o 
  -9   1  11     1109.54     1161.40     61.65 o 
  -7   1  11      292.03      289.56     30.25 o 
  -5   1  11     1325.11     1376.52     58.67 o 
  -3   1  11      961.33     1066.84     51.53 o 
  -1   1  11      511.47      599.46     41.21 o 
   1   1  11      446.91      396.64     36.47 o 
   3   1  11      101.79      109.24     19.67 o 
   5   1  11        2.72       13.34     17.34 o 
   7   1  11        0.82        2.79     19.17 o 
   9   1  11       28.13       10.70     29.82 o 
  11   1  11        1.15       32.48     32.48 o 
 -14   2  11      187.86      271.58     43.87 o 
 -12   2  11       60.96       87.42     23.69 o 
 -10   2  11      813.84      752.89     51.48 o 
  -8   2  11     1328.65     1078.91     55.49 o 
  -6   2  11        0.03        0.00     13.29 o 
  -4   2  11     4315.75     3831.55     89.74 o 
  -2   2  11      921.95     1060.86     50.50 o 
   0   2  11     2450.60     2446.98     56.07 o 
   2   2  11      336.96      205.20     31.06 o 
   4   2  11      468.39      364.79     39.03 o 
   6   2  11      218.62      224.19     30.92 o 
   8   2  11        0.43       15.75     18.97 o 
  10   2  11      141.18       94.50     42.35 o 
 -15   3  11       68.19      163.80     34.89 o 
 -13   3  11       74.97      167.57     29.74 o 
 -11   3  11      314.98      340.95     41.62 o 
  -9   3  11       30.60       10.44     26.12 o 
  -7   3  11      654.46      626.27     45.38 o 
  -5   3  11      128.77      120.93     19.48 o 
  -3   3  11        9.98        5.63     13.37 o 
  -1   3  11     2711.80     2441.93     80.72 o 
   1   3  11     2760.81     2841.66     87.06 o 
   3   3  11     3094.23     2849.48     91.36 o 
   5   3  11     1407.43     1400.16     67.80 o 
   7   3  11      563.34      502.33     50.80 o 
   9   3  11        7.37       34.32     31.69 o 
 -14   4  11       17.79       99.27     36.68 o 
 -12   4  11       82.76      113.15     36.55 o 
 -10   4  11       66.83       31.84     31.06 o 
  -8   4  11       91.47       93.25     23.86 o 
  -6   4  11       10.43        0.00     13.01 o 
  -4   4  11      667.09      559.55     38.97 o 
  -2   4  11      457.87      330.81     18.63 o 
   0   4  11     1102.14     1130.33     65.98 o 
   2   4  11      101.69      126.73     27.64 o 
   4   4  11        0.11       10.35     25.18 o 
   6   4  11       19.13       48.55     20.40 o 
   8   4  11       96.69       96.55     37.79 o 
 -13   5  11       42.70      116.43     36.00 o 
 -11   5  11       30.38       69.44     26.04 o 
  -9   5  11        0.22       16.30     26.78 o 
  -7   5  11       79.77       90.84     27.71 o 
  -5   5  11       39.34        6.65     20.26 o 
  -3   5  11      489.90      386.85     40.20 o 
  -1   5  11      236.05      210.65     29.51 o 
   1   5  11       68.58       23.49     23.49 o 
   3   5  11       56.26       22.51     20.75 o 
   5   5  11      238.76      259.57     39.32 o 
   7   5  11       62.24       37.84     27.24 o 
 -12   6  11       31.58        5.49     46.44 o 
 -10   6  11        0.02        8.70     30.03 o 
  -8   6  11       39.17       99.71     28.88 o 
  -6   6  11       17.97       11.19     20.36 o 
  -4   6  11      291.30      339.50     32.01 o 
  -2   6  11        2.17        9.74     17.36 o 
   0   6  11      575.31      568.54     35.00 o 
   2   6  11       51.18       17.86     25.56 o 
   4   6  11       65.49       50.71     32.59 o 
   6   6  11       98.27      139.48     38.92 o 
  -9   7  11      127.12      188.45     43.49 o 
  -7   7  11      152.25      256.33     41.26 o 
  -5   7  11      209.74      195.95     31.30 o 
  -3   7  11       31.40       15.72     23.30 o 
  -1   7  11        0.07       20.96     20.96 o 
   1   7  11       88.99       66.19     33.10 o 
   3   7  11        0.45        7.19     25.52 o 
   5   7  11       31.04       76.42     36.26 o 
  -6   8  11        0.16       12.05     25.23 o 
  -4   8  11       45.19       77.55     26.17 o 
  -2   8  11       92.61       64.78     25.69 o 
   0   8  11       46.30       17.90     16.15 o 
   2   8  11      121.75      101.83     23.78 o 
 -14   0  12      211.64      217.37     44.48 o 
 -12   0  12      120.27      118.32     31.02 o 
 -10   0  12     1052.58      964.03     18.47 o 
  -8   0  12     6951.69     7122.04    151.00 o 
  -6   0  12      937.29     1055.95     50.97 o 
  -4   0  12     9917.24     9220.51    135.22 o 
  -2   0  12     8421.63     7845.16    127.20 o 
   0   0  12      264.63      322.22     33.87 o 
   2   0  12     1364.47     1312.32     59.57 o 
   4   0  12       39.10       25.47     18.84 o 
   6   0  12       84.70       68.74     25.16 o 
   8   0  12      159.31      188.00     35.50 o 
  10   0  12        0.90       38.66     38.66 o 
 -15   1  12      120.24       85.20     33.13 o 
 -13   1  12        6.02       11.19     22.80 o 
 -11   1  12      151.82      146.78     31.13 o 
  -9   1  12       28.12       54.56     19.51 o 
  -7   1  12        7.27        9.01     17.62 o 
  -5   1  12       76.50       24.37     20.04 o 
  -3   1  12      303.20      333.10     31.67 o 
  -1   1  12      631.75      666.75     45.36 o 
   1   1  12      485.13      644.41     42.48 o 
   3   1  12       42.36       37.29     16.89 o 
   5   1  12       95.52       89.97     19.80 o 
   7   1  12       19.84       35.78     20.70 o 
   9   1  12       10.97       27.00     27.00 o 
 -14   2  12       12.32        4.34     31.26 o 
 -12   2  12       61.73       58.19     25.05 o 
 -10   2  12      767.43      667.23     52.85 o 
  -8   2  12       16.41        9.21     20.65 o 
  -6   2  12      111.98       96.79     24.11 o 
  -4   2  12      130.73      136.05     19.39 o 
  -2   2  12      390.86      400.75     35.99 o 
   0   2  12     1185.14     1253.30     43.92 o 
   2   2  12      125.76      161.41     24.01 o 
   4   2  12      144.05      157.12     26.19 o 
   6   2  12      270.71      231.81     35.79 o 
   8   2  12       43.08       34.21     23.28 o 
  10   2  12        5.34       17.58     27.17 o 
 -15   3  12       12.26       15.81     37.84 o 
 -13   3  12       53.49       20.71     33.65 o 
 -11   3  12        1.00       22.87     19.71 o 
  -9   3  12        7.45       10.66     16.91 o 
  -7   3  12       10.08       18.07     17.02 o 
  -5   3  12       73.19       63.01     14.91 o 
  -3   3  12      183.53      242.42     29.18 o 
  -1   3  12      404.45      399.27     38.64 o 
   1   3  12       14.77       21.25     21.25 o 
   3   3  12       10.30        4.91     23.88 o 
   5   3  12        6.34        5.48     21.92 o 
   7   3  12      208.65      157.06     39.26 o 
   9   3  12       11.42        8.09     27.75 o 
 -14   4  12       83.98       63.18     46.29 o 
 -12   4  12      106.31       85.16     40.23 o 
 -10   4  12        1.47        3.09     22.39 o 
  -8   4  12      352.47      376.31     37.55 o 
  -6   4  12       46.97        2.31     18.46 o 
  -4   4  12        2.54        8.42     18.16 o 
  -2   4  12      550.63      479.35     40.29 o 
   0   4  12      206.94      205.29     21.46 o 
   2   4  12        7.56       26.94     26.94 o 
   4   4  12      122.15       84.46     29.32 o 
   6   4  12      360.58      337.07     44.78 o 
   8   4  12       97.02      127.75     37.10 o 
 -13   5  12        1.79       37.37     32.03 o 
 -11   5  12      392.43      448.46     53.61 o 
  -9   5  12       18.71        9.86     25.04 o 
  -7   5  12      143.85      122.54     16.77 o 
  -5   5  12       11.56       23.57     16.96 o 
  -3   5  12       27.81       13.84     14.79 o 
  -1   5  12       68.22       73.40     23.90 o 
   1   5  12        0.69       22.71     22.71 o 
   3   5  12       63.93       68.63     27.24 o 
   5   5  12        4.39       17.04     24.66 o 
   7   5  12        8.47       24.30     26.22 o 
 -10   6  12       20.56       16.99     27.20 o 
  -8   6  12      206.00      269.37     37.04 o 
  -6   6  12       21.04       25.75     26.74 o 
  -4   6  12      918.68      693.57     52.19 o 
  -2   6  12      143.59       94.85     22.87 o 
   0   6  12      259.68      275.37     25.31 o 
   2   6  12      150.90      195.36     38.16 o 
   4   6  12        2.93       35.77     22.64 o 
   6   6  12       25.85       21.10     30.88 o 
  -9   7  12        7.23       36.69     38.40 o 
  -7   7  12        3.65        3.68     20.65 o 
  -5   7  12        7.08       21.27     23.50 o 
  -3   7  12        2.84       16.39     19.02 o 
  -1   7  12       54.15       69.90     21.46 o 
   1   7  12       14.85       13.02     25.04 o 
   3   7  12       19.46       60.49     25.57 o 
  -6   8  12        3.56       19.86     27.79 o 
  -4   8  12        4.16       26.22     23.17 o 
  -2   8  12       79.52       95.17     25.30 o 
   0   8  12        5.52       17.78     17.78 o 
 -15   1  13       35.76       31.73     27.43 o 
 -13   1  13        2.56       11.16     21.49 o 
 -11   1  13       74.55       22.20     24.62 o 
  -9   1  13      248.49      288.71     37.38 o 
  -7   1  13        5.04       21.69     21.69 o 
  -5   1  13      193.63      195.59     29.44 o 
  -3   1  13      569.79      612.90     46.98 o 
  -1   1  13      432.83      464.84     41.58 o 
   1   1  13       53.55       48.05     21.44 o 
   3   1  13      169.83      263.95     29.64 o 
   5   1  13        0.56        7.80     23.05 o 
   7   1  13        0.60       22.36     17.75 o 
   9   1  13       38.17       70.00     31.67 o 
 -14   2  13      487.49      433.23     60.55 o 
 -12   2  13      813.41      725.01     60.79 o 
 -10   2  13     1156.01     1052.34     67.22 o 
  -8   2  13     2850.06     2694.05     91.46 o 
  -6   2  13       36.77       60.14     17.86 o 
  -4   2  13     1511.55     1567.07     66.30 o 
  -2   2  13      298.02      385.54     39.62 o 
   0   2  13     1015.86     1061.17     64.28 o 
   2   2  13      358.29      381.85     36.93 o 
   4   2  13      756.01      725.25     50.92 o 
   6   2  13      290.86      320.32     38.83 o 
   8   2  13        9.02       25.60     25.60 o 
 -13   3  13       17.60       53.95     29.31 o 
 -11   3  13      529.28      602.01     50.49 o 
  -9   3  13      182.73      137.52     29.03 o 
  -7   3  13     1197.47     1017.91     60.25 o 
  -5   3  13       37.14       44.14     18.97 o 
  -3   3  13     1393.71     1184.33     18.79 o 
  -1   3  13     1192.26     1324.42     65.60 o 
   1   3  13      793.24      819.92     58.18 o 
   3   3  13     1059.13     1134.88     64.38 o 
   5   3  13       59.58       61.99     22.28 o 
   7   3  13       19.73       10.57     25.16 o 
 -12   4  13      143.47      130.98     32.32 o 
 -10   4  13        6.11       13.25     26.90 o 
  -8   4  13       89.55      120.02     27.91 o 
  -6   4  13      156.97      114.88     16.79 o 
  -4   4  13      746.41      645.12     44.33 o 
  -2   4  13     1081.41      775.47     23.45 o 
   0   4  13     1263.15     1343.66     48.54 o 
   2   4  13     1206.21     1220.58     67.97 o 
   4   4  13      208.21      203.18     37.10 o 
   6   4  13       88.50       81.05     31.03 o 
   8   4  13        0.23       12.92     28.97 o 
 -11   5  13       34.49       12.47     29.53 o 
  -9   5  13       30.25       36.73     19.66 o 
  -7   5  13       37.92       50.11     20.52 o 
  -5   5  13      241.76      166.09     28.68 o 
  -3   5  13       46.29       29.82     21.80 o 
  -1   5  13      207.31      180.66     23.71 o 
   1   5  13        0.77       26.22     26.22 o 
   3   5  13        0.67       26.35     26.35 o 
   5   5  13        4.15        3.67     23.92 o 
   7   5  13        1.48        0.00     33.83 o 
 -10   6  13       35.71       17.38     34.34 o 
  -8   6  13        2.81       10.56     23.30 o 
  -6   6  13       73.61       35.04     25.96 o 
  -4   6  13       19.96       29.18     19.15 o 
  -2   6  13       79.55       60.18     23.82 o 
   0   6  13       43.82       59.64     46.59 o 
   2   6  13        7.56       32.60     32.60 o 
   4   6  13       63.00       15.10     25.77 o 
  -9   7  13        2.01       13.64     30.59 o 
  -7   7  13        2.28       22.14     20.36 o 
  -5   7  13       12.25       20.95     20.95 o 
  -3   7  13        8.06        5.91     20.98 o 
  -1   7  13       11.94        3.10     19.80 o 
   1   7  13        1.47       37.76     20.39 o 
   3   7  13      111.56      158.17     34.30 o 
 -14   0  14      816.19      795.13     65.87 o 
 -12   0  14      512.38      550.48     58.21 o 
 -10   0  14     1347.63     1223.35     24.15 o 
  -8   0  14     3795.82     3930.47    120.94 o 
  -6   0  14       11.12       14.47     14.47 o 
  -4   0  14     2369.62     2272.81     80.47 o 
  -2   0  14      833.52      742.56     49.53 o 
   0   0  14      194.92      188.53     19.54 o 
   2   0  14      580.51      472.45     40.07 o 
   4   0  14        0.01       18.21     18.21 o 
   6   0  14      913.09      806.62     59.30 o 
   8   0  14       22.06       15.94     34.22 o 
 -15   1  14       67.68       74.39     38.90 o 
 -13   1  14      168.62      155.26     38.81 o 
 -11   1  14      379.15      439.12     43.63 o 
  -9   1  14      197.01      219.10     35.19 o 
  -7   1  14     1304.84     1154.10     61.77 o 
  -5   1  14      262.45      222.76     30.75 o 
  -3   1  14      812.05      886.63     54.40 o 
  -1   1  14      556.45      646.76     50.93 o 
   1   1  14        0.01       18.14     15.76 o 
   3   1  14       49.72       49.61     21.26 o 
   5   1  14       14.79       28.82     20.59 o 
   7   1  14       15.26       62.35     22.35 o 
 -14   2  14       80.09       79.00     33.99 o 
 -12   2  14       10.91        0.00     28.95 o 
 -10   2  14        1.30       21.19     23.07 o 
  -8   2  14       58.25       65.36     25.85 o 
  -6   2  14        0.03       17.14     17.14 o 
  -4   2  14      415.19      410.20     39.01 o 
  -2   2  14       28.45       13.31     22.04 o 
   0   2  14     1155.56     1239.53     46.85 o 
   2   2  14      283.05      282.83     35.49 o 
   4   2  14       88.56       70.38     22.99 o 
   6   2  14       65.41       68.53     23.31 o 
   8   2  14        0.73        4.16     25.78 o 
 -13   3  14        6.06       20.92     32.20 o 
 -11   3  14        0.25       25.31     25.31 o 
  -9   3  14       35.89       22.71     22.34 o 
  -7   3  14       12.42       40.42     18.12 o 
  -5   3  14      201.25      210.16     31.09 o 
  -3   3  14        9.48        7.52     22.94 o 
  -1   3  14     1655.66     1706.55     79.70 o 
   1   3  14      688.23      751.00     53.51 o 
   3   3  14      277.14      235.75     37.09 o 
   5   3  14       81.38      105.96     24.10 o 
   7   3  14        2.51       19.38     24.60 o 
 -12   4  14       91.77      194.33     35.00 o 
 -10   4  14        2.92       25.34     25.34 o 
  -8   4  14      532.38      526.21     44.97 o 
  -6   4  14      261.68      220.87     33.22 o 
  -4   4  14     2469.78     2141.46     79.91 o 
  -2   4  14      266.42      263.63     34.88 o 
   0   4  14     2987.24     2994.03    175.43 o 
   2   4  14      284.49      271.53     38.22 o 
   4   4  14      347.51      326.42     45.81 o 
   6   4  14      222.81      289.66     41.32 o 
 -11   5  14      203.14      237.41     45.12 o 
  -9   5  14      351.56      329.29     39.30 o 
  -7   5  14       86.55       78.02     26.00 o 
  -5   5  14       47.36       29.01     26.46 o 
  -3   5  14       25.73       23.87     20.27 o 
  -1   5  14        9.40        2.77     23.16 o 
   1   5  14       21.10       18.43     24.09 o 
   3   5  14       54.11       87.84     33.34 o 
   5   5  14       10.21        7.84     33.98 o 
 -10   6  14       66.78       25.78     33.44 o 
  -8   6  14       90.27      127.14     29.92 o 
  -6   6  14        2.62        6.12     16.11 o 
  -4   6  14      218.60      225.14     35.42 o 
  -2   6  14      184.86      238.84     34.03 o 
   0   6  14        7.96        3.82     14.05 o 
   2   6  14      171.74      214.07     36.55 o 
   4   6  14        2.70       31.57     31.57 o 
  -7   7  14        5.26       28.57     28.57 o 
  -5   7  14        0.69       29.89     29.89 o 
  -3   7  14        0.84        3.00     18.58 o 
  -1   7  14        0.00        3.13     22.19 o 
   1   7  14       15.93       18.09     29.15 o 
 -13   1  15       19.04        7.87     31.45 o 
 -11   1  15       22.38       24.40     26.83 o 
  -9   1  15      132.16      147.94     28.38 o 
  -7   1  15      578.46      566.13     47.34 o 
  -5   1  15      219.76      129.55     31.31 o 
  -3   1  15       85.76      106.91     29.40 o 
  -1   1  15      922.65     1108.95     64.98 o 
   1   1  15      803.64      838.03     56.07 o 
   3   1  15       51.61       59.52     22.45 o 
   5   1  15      112.41       77.94     27.84 o 
   7   1  15      153.96      154.14     31.56 o 
 -14   2  15      101.42      120.82     37.05 o 
 -12   2  15      186.30      173.26     38.27 o 
 -10   2  15       61.85       84.95     25.03 o 
  -8   2  15      972.36      844.58     56.58 o 
  -6   2  15        6.38       22.61     22.61 o 
  -4   2  15       81.14      112.09     25.09 o 
  -2   2  15        8.94       42.70     20.51 o 
   0   2  15       24.42       14.49     17.73 o 
   2   2  15      160.56      179.04     26.69 o 
   4   2  15        0.21       21.55     22.25 o 
   6   2  15      265.04      237.24     37.14 o 
 -13   3  15        5.68       12.79     28.88 o 
 -11   3  15       65.86       42.20     25.85 o 
  -9   3  15      820.85      717.12     55.55 o 
  -7   3  15      621.66      564.95     48.85 o 
  -5   3  15     1512.26     1501.04     71.89 o 
  -3   3  15     1063.29     1006.58     62.08 o 
  -1   3  15      436.51      441.25     44.99 o 
   1   3  15        0.80       12.05     26.73 o 
   3   3  15       42.92       68.39     23.75 o 
   5   3  15        7.19       20.93     20.93 o 
   7   3  15        0.81       25.18     25.18 o 
 -12   4  15       65.27       25.09     34.00 o 
 -10   4  15      239.10      327.32     42.02 o 
  -8   4  15       34.07       41.52     16.61 o 
  -6   4  15      401.71      368.19     42.56 o 
  -4   4  15       26.03       16.30     26.01 o 
  -2   4  15        0.02        5.82     20.74 o 
   0   4  15       31.32       44.07     25.81 o 
   2   4  15       91.99      115.14     30.42 o 
   4   4  15        0.43       10.52     25.03 o 
   6   4  15       13.03       16.34     37.99 o 
 -11   5  15        3.51       36.64     36.64 o 
  -9   5  15       18.20       48.84     24.78 o 
  -7   5  15      108.19       39.37     26.02 o 
  -5   5  15       25.97       28.22     23.69 o 
  -3   5  15      351.80      293.22     15.67 o 
  -1   5  15       48.48       49.06     25.75 o 
   1   5  15       58.01       13.14     23.78 o 
   3   5  15       23.80        0.00     30.73 o 
   5   5  15       11.27       45.87     33.74 o 
 -10   6  15        0.71       48.02     25.58 o 
  -8   6  15      112.22       94.03     32.27 o 
  -6   6  15       24.16       15.80     19.36 o 
  -4   6  15       50.90        0.00     26.64 o 
  -2   6  15       46.53       12.58     26.14 o 
   0   6  15        0.00       15.14     17.20 o 
   2   6  15       26.28       35.31     35.31 o 
  -5   7  15        7.61       13.43     22.49 o 
  -3   7  15       10.58       38.97     24.05 o 
  -1   7  15        0.09       17.06     25.59 o 
 -14   0  16      180.01      164.33     41.61 o 
 -12   0  16      854.45      879.88     68.40 o 
 -10   0  16        0.34       36.83     21.48 o 
  -8   0  16     1082.60     1286.46     71.21 o 
  -6   0  16       15.03       28.61     18.13 o 
  -4   0  16      730.21      830.38     58.47 o 
  -2   0  16      200.41      209.52     32.18 o 
   0   0  16     1827.47     1878.64     55.89 o 
   2   0  16       27.52       40.86     20.60 o 
   4   0  16      358.77      297.48     39.49 o 
   6   0  16       15.88        3.49     25.82 o 
 -13   1  16       14.01       50.41     24.99 o 
 -11   1  16        1.38       30.48     30.48 o 
  -9   1  16        8.24       56.79     17.82 o 
  -7   1  16       35.73       12.76     29.35 o 
  -5   1  16      139.89      128.36     36.74 o 
  -3   1  16       18.96        0.00     23.47 o 
  -1   1  16      143.05      109.65     32.38 o 
   1   1  16       63.57       58.25     33.63 o 
   3   1  16       47.59        3.23     30.17 o 
   5   1  16       14.93       13.43     25.46 o 
   7   1  16       32.60       12.36     29.22 o 
 -14   2  16       40.24       32.24     36.00 o 
 -12   2  16       61.12       92.04     33.98 o 
 -10   2  16      566.77      537.00     52.13 o 
  -8   2  16       70.83      100.86     31.06 o 
  -6   2  16      183.54      136.21     34.45 o 
  -4   2  16        3.69        6.22     19.92 o 
  -2   2  16      230.19      248.48     37.49 o 
   0   2  16      148.29      173.35     25.34 o 
   2   2  16       96.70       78.18     26.80 o 
   4   2  16       38.49       16.85     25.46 o 
   6   2  16        0.09       19.17     29.48 o 
 -13   3  16        2.63       30.63     28.59 o 
 -11   3  16      101.59      124.06     36.42 o 
  -9   3  16       88.25       63.73     33.49 o 
  -7   3  16      739.19      659.82     55.44 o 
  -5   3  16       31.12        8.60     28.04 o 
  -3   3  16      363.73      462.02     49.91 o 
  -1   3  16        3.71       23.92     23.92 o 
   1   3  16       21.44       23.37     23.37 o 
   3   3  16       64.79       97.47     26.92 o 
   5   3  16        3.11       26.85     26.85 o 
 -12   4  16       35.25       12.78     37.13 o 
 -10   4  16      681.21      668.78     59.46 o 
  -8   4  16       18.53       53.43     29.69 o 
  -6   4  16      163.97      218.43     29.38 o 
  -4   4  16       15.49       17.77     25.23 o 
  -2   4  16       15.56       46.73     20.97 o 
   0   4  16        6.90        5.82     15.88 o 
   2   4  16       24.86       24.04     28.04 o 
   4   4  16       40.66       34.23     23.55 o 
 -11   5  16       61.51      172.07     36.05 o 
  -9   5  16      293.48      310.66     47.84 o 
  -7   5  16       37.99       35.35     29.29 o 
  -5   5  16      139.89      158.49     30.50 o 
  -3   5  16      185.97      192.70     28.89 o 
  -1   5  16        1.53       42.78     23.14 o 
   1   5  16      133.06      150.77     32.44 o 
   3   5  16        6.33       34.66     24.08 o 
  -8   6  16       70.26       33.46     23.35 o 
  -6   6  16        2.80       16.61     24.75 o 
  -4   6  16      131.68      161.07     27.80 o 
  -2   6  16        0.26       36.68     22.93 o 
   0   6  16       36.80       38.89     21.50 o 
 -13   1  17        0.29       29.96     29.96 o 
 -11   1  17       59.61       86.18     22.70 o 
  -9   1  17       24.64        0.00     28.20 o 
  -7   1  17      460.29      446.52     48.54 o 
  -5   1  17      530.62      638.75     52.92 o 
  -3   1  17        5.89       13.69     20.09 o 
  -1   1  17      736.51      852.15     66.35 o 
   1   1  17      360.47      399.38     44.94 o 
   3   1  17        5.82        6.53     25.37 o 
   5   1  17        0.00        0.00     20.16 o 
 -12   2  17      548.71      567.74     56.14 o 
 -10   2  17       12.60       50.00     23.83 o 
  -8   2  17     1565.81     1776.38     85.78 o 
  -6   2  17      299.43      310.99     45.48 o 
  -4   2  17     2078.15     2085.43     95.14 o 
  -2   2  17      188.44      188.54     33.48 o 
   0   2  17      892.62      917.50     46.97 o 
   2   2  17      274.49      266.37     43.08 o 
   4   2  17        0.07       14.57     24.05 o 
 -11   3  17      435.93      512.20     53.40 o 
  -9   3  17        0.08        6.67     22.98 o 
  -7   3  17      172.49      218.58     33.57 o 
  -5   3  17      107.35      131.30     30.42 o 
  -3   3  17       31.31       13.08     29.33 o 
  -1   3  17        1.61       10.22     23.99 o 
   1   3  17       46.97       54.84     32.15 o 
   3   3  17      202.22      199.46     37.91 o 
   5   3  17       47.60       45.03     34.51 o 
 -10   4  17        1.33        3.68     22.11 o 
  -8   4  17      780.37      632.62     57.19 o 
  -6   4  17       66.18       83.44     24.14 o 
  -4   4  17      681.56      656.84     54.25 o 
  -2   4  17      140.83      123.90     33.12 o 
   0   4  17        0.56       30.89     24.29 o 
   2   4  17        6.15       22.02     22.02 o 
   4   4  17       19.50       24.66     28.40 o 
  -9   5  17      116.20      109.53     31.86 o 
  -7   5  17      158.82      174.54     32.85 o 
  -5   5  17       80.93       59.45     26.84 o 
  -3   5  17       30.96        0.00     25.97 o 
  -1   5  17       22.57       70.37     19.81 o 
   1   5  17       14.47       32.63     32.63 o 
  -6   6  17        5.08        0.00     23.16 o 
  -4   6  17       10.37        3.59     25.14 o 
  -2   6  17       19.58        3.65     29.93 o 
   0   6  17        8.47       26.41     18.87 o 
 -12   0  18      287.35      262.79     49.35 o 
 -10   0  18       54.40       78.33     23.14 o 
  -8   0  18       39.02       41.09     25.78 o 
  -6   0  18       76.94      111.19     36.50 o 
  -4   0  18       44.29       45.96     23.18 o 
  -2   0  18      337.98      435.84     44.74 o 
   0   0  18      367.47      434.45     30.79 o 
   2   0  18     1140.50     1063.21     67.36 o 
   4   0  18        6.42       10.06     26.60 o 
 -13   1  18        2.60       36.13     36.13 o 
 -11   1  18      133.19       67.46     41.08 o 
  -9   1  18        5.30        3.99     23.48 o 
  -7   1  18       56.46      143.12     33.02 o 
  -5   1  18       47.37       69.02     32.40 o 
  -3   1  18        1.68       11.54     25.40 o 
  -1   1  18       19.09       37.03     37.03 o 
   1   1  18        2.69       42.28     21.14 o 
   3   1  18       91.58       61.58     27.86 o 
   5   1  18        2.30       12.11     33.40 o 
 -12   2  18      135.69      132.21     40.83 o 
 -10   2  18       10.97        7.63     28.88 o 
  -8   2  18     1327.28     1350.28     81.50 o 
  -6   2  18      192.12      231.62     37.33 o 
  -4   2  18      459.37      550.80     52.08 o 
  -2   2  18      150.33      185.91     39.66 o 
   0   2  18       33.08       35.10     22.68 o 
   2   2  18       10.68       10.18     24.17 o 
   4   2  18        0.04        0.00     27.45 o 
 -11   3  18       30.20       16.23     30.92 o 
  -9   3  18       72.16        7.22     35.74 o 
  -7   3  18        6.53        0.00     24.28 o 
  -5   3  18      303.26      337.73     39.64 o 
  -3   3  18       70.23      110.69     31.80 o 
  -1   3  18       24.05       50.59     24.12 o 
   1   3  18       34.29       36.89     32.33 o 
   3   3  18       27.36       11.93     32.44 o 
 -10   4  18        0.07       27.58     26.09 o 
  -8   4  18      977.90      943.02     69.10 o 
  -6   4  18      106.18      150.64     31.08 o 
  -4   4  18       69.57      105.86     29.82 o 
  -2   4  18       98.43      137.38     33.50 o 
   0   4  18       70.63       20.07     22.91 o 
   2   4  18       58.38       94.84     33.71 o 
  -9   5  18        1.57       31.83     33.27 o 
  -7   5  18      138.65      158.12     40.57 o 
  -5   5  18       31.83       64.48     26.14 o 
  -3   5  18       73.46      108.71     28.23 o 
  -1   5  18       26.01        3.57     24.28 o 
   1   5  18        0.04       27.83     30.73 o 
 -11   1  19      203.53      331.09     47.94 o 
  -9   1  19      118.12      127.03     35.56 o 
  -7   1  19      226.41      347.33     45.32 o 
  -5   1  19        8.55       12.53     35.20 o 
  -3   1  19        8.54       20.52     33.59 o 
  -1   1  19      119.05       98.34     29.32 o 
   1   1  19        0.96       26.73     21.22 o 
   3   1  19       31.73        7.80     24.88 o 
 -12   2  19       54.98       95.57     34.33 o 
 -10   2  19       91.74      129.83     38.58 o 
  -8   2  19        0.62       40.45     27.24 o 
  -6   2  19        3.34        0.00     25.90 o 
  -4   2  19       75.55       95.68     35.44 o 
  -2   2  19       24.18       15.89     26.62 o 
   0   2  19      463.69      490.16     46.39 o 
   2   2  19      107.72       78.99     37.78 o 
 -11   3  19        0.49       39.06     39.06 o 
  -9   3  19       88.05       40.00     34.90 o 
  -7   3  19       64.98       81.02     34.72 o 
  -5   3  19       49.92       34.66     32.22 o 
  -3   3  19       27.61       54.34     27.38 o 
  -1   3  19        1.86       31.43     27.46 o 
   1   3  19       74.08      115.34     34.87 o 
  -8   4  19       53.85       66.99     25.07 o 
  -6   4  19       40.33       91.60     24.88 o 
  -4   4  19       48.41       11.43     33.18 o 
  -2   4  19       60.62       23.24     36.95 o 
   0   4  19        5.75        0.91     46.05 o 
  -7   5  19        0.71        3.94     27.64 o 
  -5   5  19       23.05       57.97     27.55 o 
  -3   5  19        5.16       15.82     20.50 o 
 -10   0  20       37.49       24.36     33.26 o 
  -8   0  20      383.83      433.05     59.60 o 
  -6   0  20      127.15      155.57     40.02 o 
  -4   0  20      580.82      566.04     59.67 o 
  -2   0  20       13.10       23.37     23.37 o 
   0   0  20      132.94      114.11     25.78 o 
   2   0  20      451.41      500.80     47.32 o 
 -11   1  20      100.02      171.35     43.89 o 
  -9   1  20      155.96      144.83     46.83 o 
  -7   1  20       27.39       52.07     36.71 o 
  -5   1  20      328.78      533.50     55.87 o 
  -3   1  20       30.20       89.09     31.58 o 
  -1   1  20      159.41      182.18     36.35 o 
   1   1  20        5.70        0.00     34.83 o 
 -10   2  20       18.18       22.85     27.16 o 
  -8   2  20        0.57       31.04     32.36 o 
  -6   2  20       96.69       96.64     35.38 o 
  -4   2  20       10.91       13.09     29.35 o 
  -2   2  20        8.31        4.33     32.90 o 
   0   2  20        6.89        7.98     21.19 o 
   2   2  20       37.68      106.62     35.15 o 
  -9   3  20        0.03       13.00     19.91 o 
  -7   3  20       17.29       33.92     30.19 o 
  -5   3  20       54.32      105.56     33.10 o 
  -3   3  20       18.35       29.45     25.72 o 
  -1   3  20       13.09       37.70     19.24 o 
   1   3  20        0.02       25.54     27.86 o 
  -8   4  20      151.35      179.70     39.02 o 
  -6   4  20       59.95      125.18     33.82 o 
  -4   4  20      122.74      162.20     43.67 o 
  -2   4  20        1.18       62.90     28.17 o 
  -9   1  21      213.78      177.43     59.65 o 
  -7   1  21      152.52      225.51     57.67 o 
  -5   1  21       84.57      142.20     44.03 o 
  -3   1  21        1.24       14.28     27.62 o 
  -1   1  21        4.43        4.35     32.20 o 
  -8   2  21      187.59      162.15     53.12 o 
  -6   2  21        0.10       24.35     31.83 o 
  -4   2  21        0.11       28.50     28.50 o 
  -2   2  21       56.42       78.17     37.12 o 
   0   2  21        1.34       25.58     25.58 o 
  -7   3  21       69.51      135.45     33.86 o 
  -5   3  21      231.45      267.39     51.15 o 
  -3   3  21        6.52        0.00     31.58 o 
  -8   0  22      220.65      191.51     62.66 o 
  -6   0  22       55.14       50.43     49.01 o 
  -4   0  22      232.06      313.77     48.55 o 
  -2   0  22       37.02       33.57     29.72 o 
  -7   1  22       22.80        5.87     48.55 o 
  -5   1  22        0.80       10.86     32.06 o 
  -3   1  22        2.70       31.28     25.50 o 
  -6   2  22        8.88       47.75     24.12 o 
  -4   2  22        6.14       36.02     41.65 o 
                                                 
